# Supplementary material for: Association between antimicrobial usage and resistance in Salmonella from poultry farms in Nigeria
Source: BMC Vet Res. 2021 Jul 2;17:234. doi: 10.1186/s12917-021-02938-2 (PMC8254292; doi:10.1186/s12917-021-02938-2)
Supplement: Supplementary file 2 — Additional file 2 Details of Salmonella isolates included in the study. [file 12917_2021_2938_MOESM2_ESM.xlsx]

## Sheet: Sheet1
Additional file 2:Details of Salmonella isolates included in the study.
Farm ID	Sample	Number	Type	Category	Period(wks)	OU(mg)	PCR	Sample ID	Serotypes	AMP	GEN	KAN	CTX	CIP	NAL	SUL	TET	CHL	TMP	MEM	Resistance
S_Farm_01	Shoe sock	200	Broilers	Backyard	6	166.7	Positive	A51	Schwarzengrund	Positive	Positive	Positive		Negative	Positive	Positive	Positive	Positive	Negative		Positive
S_Farm_01	Dust	200	Broilers	Backyard	6	166.7	Negative
S_Farm_06	Shoe sock	200	Broilers	Backyard	6	83.3	Positive	A28	Muenster	Negative	Negative	Negative		Negative	Positive	Positive	Positive	Positive	Negative		Positive
S_Farm_06	Dust	200	Broilers	Backyard	6	83.3	Negative
S_Farm_8	Shoe sock	27000	Layers	Large scale	24	47.1	Negative
S_Farm_8	Dust	2700	Layers	Large scale	24	47.1	Negative
S_Farm_16	Dust	12000	Layers	Large scale	24	80.6	Negative
S_Farm_16	Shoe sock	12000	Layers	Large scale	24	80.6	Negative
S_Farm_21	Dust	23000	Broilers	Large scale	6	231.9	Positive	A37	Chester	Negative	Positive	Positive		Positive	Positive	Positive	Positive	Negative	Negative		Positive
S_Farm_21	Shoe sock	23000	Broilers	Large scale	6	231.9	Positive	A54	Isangi	Negative	Negative	Negative		Negative	Positive	Positive	Positive	Positive	Positive		Positive
S_Farm_12	Dust	850	Layers	Semi-commercial	24	73.5	Negative
S_Farm_12	Shoe sock	850	Layers	Semi-commercial	24	73.5	Negative
S_Farm_24	Shoe sock	2300	Layers	Small scale	24	91.3	Negative
S_Farm_24	Dust	2300	Layers	Small scale	24	91.3	Negative
S_Farm_28	Shoe sock	250	Broilers	Semi-commercial	6	133.3	Positive	A5	Schwarzengrund	Positive	Positive	Negative	Positive	Positive	Positive	Positive	Positive	Negative	Negative		Positive
S_Farm_28	Dust	250	Broilers	Semi-commercial	6	133.3	Negative
S_Farm_30	Shoe sock	4000	Broilers	Small scale	6	114.5	Positive	A69	Kentucky	Negative	Positive	Positive		Positive	Positive	Positive	Positive	Negative	Negative		Positive
S_Farm_30	Dust	4000	Broilers	Small scale	6	114.5	Negative
S_Farm_32	Shoe sock	1500	Broilers	Small scale	6	283.3	Positive	A12	Kentucky	Negative	Negative	Positive		Negative	Negative	Negative	Negative	Negative	Negative		Negative
S_Farm_32	Dust	1500	Broilers	Small scale	6	283.3	Positive	A35	Isangi	Negative	Negative	Negative		Positive	Positive	Negative	Negative	Negative	Negative		Negative
S_Farm_41	Dust	1800	Layers	Small scale	24	185.2	Negative
S_Farm_41	Shoe sock	1800	Layers	Small scale	24	185.2	Negative
S_Farm_42	Shoe sock	2900	Layers	Small scale	24	133.6	Negative
S_Farm_42	Dust	2900	Layers	Small scale	24	133.6	Negative
S_Farm_48	Dust	1750	Layers	Small scale	24	61	Positive	A59	Muenster	Negative	Negative	Negative	Positive	Positive	Positive	Positive	Positive	Negative	Negative		Positive
S_Farm_48	Shoe sock	1750	Layers	Small scale	24	61	Negative
S_Farm_53	Shoe sock	1300	Broilers	Small scale	6	60.3	Positive	A25	Chester	Negative	Negative	Positive		Negative	Negative	Positive	Negative	Negative	Negative		Negative
S_Farm_53	Dust	1300	Broilers	Small scale	6	60.3	Negative
S_Farm_15	Dust	18000	Layers	Large scale	24	4.6	Negative
S_Farm_15	Shoe sock	18000	Layers	Large scale	24	4.6	Negative
K_Farm_02	Dust	500	Broilers	Semi-commercial	6	16.7	Negative
K_Farm_02	Shoe socks	500	Broilers	Semi-commercial	6	16.7	Negative
K_Farm_11	Dust	250	Broilers	Semi-commercial	6	133.3	Positive	B12	Takoradi	Negative	Negative	Positive		Negative	Negative	Positive	Negative	Negative	Negative
K_Farm_11	Shoe socks	250	Broilers	Semi-commercial	6	133.3	Positive	B27	Corvallis	Negative	Negative	Negative		Negative	Negative	Negative	Negative	Negative	Negative
K_Farm_13	Shoe socks	1160	layers	Small scale	24	145.8	Negative
K_Farm_13	Dust	1160	Layers	Small scale	24	145.8	Negative
K_Farm_15	Dust	350	Broilers	Semi-commercial	6	142.9	Positive	B4	Kentucky	Negative	Positive	Positive	Positive	Positive	Positive	Positive	Positive	Negative	Negative		Positive
K_Farm_15	Shoe socks	350	Broilers	Semi-commercial	6	142.9	Negative
K_Farm_6	Dust	720	Layers	Semi-commercial	24	57.8	Positive
K_Farm_6	Dust	720	Layers	Semi-commercial	24	57.8	Negative
K_Farm_21	Shoe socks	70000	Layers	Large scale	24	22.6	Negative
K_Farm_21	Dust	70000	Layers	Large scale	24	22.6	Negative
K_Farm_26	Dust	1000	Layers	Semi-commercial	24	45.8	Positive	B16	Kentucky	Negative	Positive	Negative		Positive	Positive	Positive	Positive	Negative	Negative		Positive
K_Farm_26	Shoe socks	1000	Layers	Semi-commercial	24	45.8	Negative
K_Farm_27	Dust	2500	Broilers	Small scale	6	186.7	Positive	B36	Takoradi	Negative	Negative	Positive		Negative	Negative	Positive	Negative	Negative	Negative		Negative
K_Farm_27	Shoe socks	2500	Broilers	Small scale	6	186.7	Positive
K_Farm_28	Dust	1200	Broilers	Small scale	6	388.9	Positive	B14	Kentucky	Negative	Positive	Positive		Positive	Positive	Positive	Positive	Negative	Negative		Positive
K_Farm_28	Shoe socks	1200	Broilers	Small scale	6	388.9	Negative
K_Farm_14	Dust	3250	layers	Small scale	24	57.1	Negative
K_Farm_14	Shoe socks	3250	layers	Small scale	24	57.1	Negative
K_Farm_36	Shoe socks	7500	Layers	Medium scale	24	35.5	Negative
K_Farm_36	Dust	7500	Layers	Medium scale	24	35.5	Negative
Z_Farm_07	Dust	125000	Layers	Large Scale	24	68	Negative
Z_Farm_07	Shoe socks	125000	Layers	Large Scale	24	68	Negative
Z_Farm_04	Dust	75000	Layers	Large Scale	24	69.7	Negative
Z_Farm_04	Shoe socks	75000	Layers	Large Scale	24	69.7	Negative
Z_Farm_06	Dust	5050	Layers	Medium scale	24	19.1	Positive	C34	Larochelle	Negative	Negative	Negative		Negative	Positive	Negative	Negative	Negative	Negative		Negative
Z_Farm_06	Shoe socks	5050	Layers	Medium scale	24	19.1	Negative
Z_Farm_12	Dust	130	Broilers	Backyard	6	256.4	Negative
Z_Farm_12	Shoe socks	130	Broilers	Backyard	6	256.4	Negative
Z_Farm_13	Shoe socks	60000	Layers	Large scale	24	29.2	Negative
Z_Farm_13	Dust	60000	Layers	Large scale	24	29.2	Negative
Z_Farm_19	Dust	300	Broilers	Small scale	6	111.1	Positive	C30	Kentucky	Negative	Positive	Positive		Positive	Positive	Positive	Positive	Negative	Negative		Positive
Z_Farm_19	Shoe socks	300	Broilers	Small scale	6	111.1	Positive	C37	Larochelle	Negative	Negative	Negative		Negative	Positive	Negative	Negative	Negative	Negative
Z_Farm_24	Dust	152	Broilers	Backyard	6	219.3	Negative
Z_Farm_24	Shoe sock	152	Broilers	Backyard	6	219.3	Negative
Z_Farm_10	Dust	82000	Layers	Large scale	24	16.4	Negative
Z_Farm_10	Shoe socks	82000	Layers	Large scale	24	16.4	Negative
Z_Farm_32	Dust	5000	Broilers	Medium scale	6	266.7	Positive	C11	Isangi	Negative	Positive	Negative		Negative	Positive	Negative	Negative	Negative	Negative		Negative
Z_Farm_32	Shoe sock	5000	Broilers	Medium scale	6	266.7	Negative
Z_Farm_34	Dust	4500	Broilers	Small scale	6	237	Positive	C24	Isangi	Negative	Positive	Negative		Positive	Positive	Positive	Positive	Positive	Positive		Positive
Z_Farm_34	Shoe socks	4500	Broilers	Small scale	6	237	Negative
Z_Farm_36	Shoe socks	1200	Broilers	Small scale	6	320.5	Positive	C15	Isangi	Negative	Positive	Negative		Positive	Positive	Positive	Positive	Positive	Positive		Positive
Z_Farm_36	Dust	1200	Broilers	Small scale	6	320.5	Negative
Z_Farm_37	Dust	300	Layers	Semi-commercial	24	69.4	Positive	C33	Larochelle	Negative	Negative	Negative		Positive	Positive	Negative	Positive	Positive	Positive	Positive	Positive
Z_Farm_37	Shoe socks	300	Layers	Semi-commercial	24	69.4	Negative
Z_Farm_44	Shoe socks	500	Layers	Semi-commercial	24	66.7	Positive	C10	Menston	Negative	Negative	Negative		Negative	Positive	Negative	Positive	Positive	Positive		Positive
Z_Farm_44	Dust	500	Layers	Semi-commercial	24	66.7	Negative
Z_Farm_48	Shoe socks	120	Broilers	Backyard	6	152.8	Positive	C39	Abadina	Negative	Negative	Negative		Negative	Positive	Negative	Negative	Negative	Negative		Negative
Z_Farm_48	Dust	120	Broilers	Backyard	6	152.8	Negative
Z_Farm_53	Dust	750	Broilers	Semi-commercial	6	124.4	Positive	C52	Telelkebir	Negative	Negative	Positive		Negative	Positive	Positive	Negative	Negative	Negative		Negative
Z_Farm_53	Shoe socks	750	Broilers	Semi-commercial	6	124.4	Negative
									Legend
									OU	Overall usage
									wk	Weeks
