# Supplementary material for: Association between antimicrobial usage and resistance in Salmonella from poultry farms in Nigeria
Source: BMC Vet Res. 2021 Jul 2;17:234. doi: 10.1186/s12917-021-02938-2 (PMC8254292; doi:10.1186/s12917-021-02938-2)
Supplement: Supplementary file 3 — Additional file 3. Estimation of antimicrobial active ingredients used in commercial poultry farms. Estimation of antibiotic usage in products used in commercial farms. [file 12917_2021_2938_MOESM3_ESM.xlsx]

## Sheet: Estimation of product usage
	Additional file 3:Estimation of antimicrobial active ingredients used in commercial poultry farms.
Farm ID	State	Number	Type	Category	Period(mo)	Period(wk)	Weight (kg)	Products	Route	Formulation	Size (g)	AAI	AAI (g)	Quantity	AAI Usage(mg)	U/C (mg)	U/C/W(mg)	U(mg/kg)/Week
Farm 01	Sokoto	850	Layers	Semi-commercial	6	24	1.8	Interseryl	Oral	Powder	100	Erythromycin	3.5	3	10500	12.3529	0.514706	0.285948
		850				24	1.8					Oxytetracycline	5	3	15000	17.6471	0.735294	0.408497
		850				24	1.8					Streptomycin	3.5	3	10500	12.3529	0.514706	0.285948
		850				24	1.8					Colistin	16	3	48000	56.4706	2.35294	1.30719
		850				24	1.8	Amprocox	Oral	Powder	100	Amprolium	20	5	100000	117.647	4.90196	2.72331
		850				24	1.8					Sulphaquinozalone	15	5	75000	88.2353	3.67647	2.04248
		850				24	1.8	Sulphamix	Oral	Powder	100	Sulphadimidine	12.5	1	12500	14.7059	0.612745	0.340414
		850				24	1.8					Sulphadiazine	12.5	1	12500	14.7059	0.612745	0.340414
		850				24	1.8					Sulphathiazole	12.5	1	12500	14.7059	0.612745	0.340414
		850				24	1.8	Amoxy-col	Oral	Powder	100	Amoxycillin	20	2	40000	47.0588	1.96078	1.08932
		850				24	1.8					Colistin	80	2	160000	188.235	7.84314	4.3573
		850				24	1.8	Tylo-Dox Extra	Oral	Powder	100	Tylosine	10	5	50000	58.8235	2.45098	1.36166
		850				24	1.8					Doxycycline	20	5	100000	117.647	4.90196	2.72331
		850				24	1.8	Doxy-Gen	Oral	Powder	100	Doxycycline	20	1	20000	23.5294	0.980392	0.544662
		850				24	1.8					Gentamicin	20	1	20000	23.5294	0.980392	0.544662
		850				24	1.8	Colizal	Oral	Powder	100	Tylosine	15	1	15000	17.6471	0.735294	0.408497
		850				24	1.8					Erythromycin	12.5	1	12500	14.7059	0.612745	0.340414
		850				24	1.8		Oral	Powder		Neomycine	20	1	20000	23.5294	0.980392	0.544662
															0		35.9804	19.9891
Farm 02	Sokoto	200	Broilers	Backyard	1.5	6	2.5	Doxityl			100	Doxycycline	10	1	10000	50	8.33333	3.33333
		200				6	2.5					Tylosine	10	1	10000	50	8.33333	3.33333
		200				6	2.5	Interseryl	Oral	Powder	100	Erythromycin	3.5	1	3500	17.5	2.91667	1.16667
		200				6	2.5					Oxytetracycline	5	1	5000	25	4.16667	1.66667
		200				6	2.5					Streptomycin	3.5	1	3500	17.5	2.91667	1.16667
		200				6	2.5					Colistin	16	1	16000	80	13.3333	5.33333
															0		40	16
Farm 03	Sokoto	200	Broilers	Backyard	1.5	6	2.5	Tydovet	Oral	Powder	100	Tylosine	10	3	30000	150	25	10
		200				6	2.5					Doxycycline	12.5	3	37500	187.5	31.25	12.5
															0		56.25	22.5
Farm 04	Sokoto	2300	Layers	Small scale	6	24	1.8	Kenflox 20 %	Oral	Suspension	40	Enrofloxacin	20	6	120000	52.1739	2.17391	1.20773
		2300				24	1.8	Keproceryl	Oral	Powder	100	Colistin	18	12	216000	93.913	3.91304	2.17391
		2300				24	1.8					Oxytetracycline	5	12	60000	26.087	1.08696	0.603865
		2300				24	1.8					Erythromycin	3.5	12	42000	18.2609	0.76087	0.422705
		2300				24	1.8					Streptomycin	3.5	12	42000	18.2609	0.76087	0.422705
		2300				24	1.8	Intergendox	Oral	Powder	100	Doxycycline	10	14	140000	60.8696	2.53623	1.40902
		2300				24	1.8					Gentamicin	5	14	70000	30.4348	1.26812	0.704509
		2300				24	1.8	Doxy-gen	Oral	Powder	100	Doxycycline	20	12	240000	104.348	4.34783	2.41546
		2300				24	1.8					Gentamicin	20	12	240000	104.348	4.34783	2.41546
															0		21.1957	11.7754
Farm 05	Sokoto	250	Broilers	Semi-commercial	1.5	6	2.5	EST mix	Oral	Powder	100	Erythromycin	18	2	36000	144	24	9.6
		250				6	2.5					Sulphadiazine	15	2	30000	120	20	8
		250				6	2.5					Trimethoprim	3	2	6000	24	4	1.6
															0		48	19.2
Farm 06	Sokoto	4000	Broilers	Small scale	1.5	6	2.5	Samoxine	Oral	Powder	100	Oxytetracycline	5.5	24	132000	33	5.5	2.2
		4000				6	2.5	Rijoxy	Oral	Powder	55	Oxytetracycline	10	15	150000	37.5	6.25	2.5
															0		11.75	4.7
Farm 07	Sokoto	1500	Broilers	Small scale	1.5	6	2.5	Kenflox 20 %	Oral	Suspension	100	Enrofloxacin	20	15	300000	200	33.3333	13.3333
		1500				6	2.5	Amoxycolinor	Oral	Powder	100	Amoxycillin	20	3	60000	40	6.66667	2.66667
		1500				6	2.5		Oral	Powder		Colistin	80	3	240000	160	26.6667	10.6667
		1500				6	2.5	Bruxine	Oral	Powder	50	Oxytetracycline	5.5	15	82500	55	9.16667	3.66667
															0		75.8333	30.3333
Farm 08	Sokoto	2900	Layers	Small scale	6	24	1.8	Neofuramicine	Oral	Powder	100	Neomycine	0.2	35	7000	2.41379	0.100575	0.0558748
		2900				24	1.8					Furazolidone	6	35	210000	72.4138	3.01724	1.67625
		2900				24	1.8					Oxytetracycline	0.5	35	17500	6.03448	0.251437	0.139687
		2900				24	1.8					Erythromycin	3.5	35	122500	42.2414	1.76006	0.97781
		2900				24	1.8					Streptomycin	0.2	35	7000	2.41379	0.100575	0.0558748
		2900				24	1.8	Cerylvet	Oral	Powder	100	Erythromycin	3.5	18	63000	21.7241	0.905172	0.502874
		2900				24	1.8					Oxytetracycline	5	18	90000	31.0345	1.2931	0.718391
		2900				24	1.8					Streptomycin	3.5	18	63000	21.7241	0.905172	0.502874
		2900				24	1.8					Neomycine	0.5	18	9000	3.10345	0.12931	0.0718391
		2900				24	1.8					Colistin	1.6	18	28800	9.93103	0.413793	0.229885
		2900				24	1.8	Interseryl	Oral	Powder	100	Erythromycin	3.5	17	59500	20.5172	0.854885	0.474936
		2900				24	1.8					Oxytetracycline	5	17	85000	29.3103	1.22126	0.67848
		2900				24	1.8					Streptomycin	3.5	17	59500	20.5172	0.854885	0.474936
		2900				24	1.8					Colistin	16	17	272000	93.7931	3.90805	2.17114
		2900				24	1.8	Tydovet	Oral	Powder	100	Tylosine	10	17	170000	58.6207	2.44253	1.35696
		2900				24	1.8					Doxycycline	12.5	17	212500	73.2759	3.05316	1.6962
		2900				24	1.8	Kenflox 20 %	Oral	Suspension	200	Enrofloxacin	20	2	40000	13.7931	0.574713	0.319285
															0		21.7859	12.1033
Farm 09	Sokoto	27000	Layers	Large scale	6	24	1.8	Kenflox 20 %	Oral	Suspension	200	Enrofloxacin	20	60	1200000	44.4444	1.85185	1.02881
		27000				24	1.8	Tylo-Dox Extra	Oral	Powder	100	Tylosine	10	60	600000	22.2222	0.925926	0.514403
		27000				24	1.8					Doxycycline	20	60	1200000	44.4444	1.85185	1.02881
		27000				24	1.8	Gentylo	Oral	Powder	100	Gentamicin	12	60	720000	26.6667	1.11111	0.617284
		27000				24	1.8					Tylosine	20	60	1200000	44.4444	1.85185	1.02881
		27000				24	1.8	Samoxine	Oral	Powder	100	Oxytetracycline	5.5	65	357500	13.2407	0.551698	0.306499
															0		8.14429	4.52461
Farm 10	Sokoto	12000	Layers	Large scale	6	24	1.8	Penprovit			100	Procaine Penicillin G	4.5	100	450000	37.5	1.5625	0.868056
		12000				24	1.8					Streptomycin	13.5	100	1350000	112.5	4.6875	2.60417
		12000				24	1.8	Conflox 20 %	Oral	Suspension	200	Enrofloxacin	20	8	160000	13.3333	0.555556	0.308642
		12000				24	1.8	Kenflox 20 %	Oral	Suspension	200	Enrofloxacin	20	8	160000	13.3333	0.555556	0.308642
		12000				24	1.8	EST mix	Oral	Powder	100	Erythromycin	18	100	1800000	150	6.25	3.47222
		12000				24	1.8					Sulphadiazine	15	100	1500000	125	5.20833	2.89352
		12000				24	1.8					Trimethoprim	3	100	300000	25	1.04167	0.578704
															0		19.8611	11.034
Farm 11	Sokoto	23000	Broilers	Large scale	1.5	6	2.5	Conflox 20 %	Oral	Suspension	200	Enrofloxacin	20	10	200000	8.69565	1.44928	0.57971
		23000				6	2.5	Tylo-Dox Extra	Oral	Powder	100	Tylosine	10	180	1800000	78.2609	13.0435	5.21739
		23000				6	2.5					Doxycycline	20	180	3600000	156.522	26.087	10.4348
		23000				6	2.5	EST mix	Oral	Powder	100	Erythromycin	18	120	2160000	93.913	15.6522	6.26087
		23000				6	2.5					Sulphadiazine	15	120	1800000	78.2609	13.0435	5.21739
		23000				6	2.5					Trimethoprim	3	120	360000	15.6522	2.6087	1.04348
															0		71.8841	28.7536
Farm 12	Sokoto	1750	Layers	Small scale	1.5	6	2.5	Floxad 10 %	Oral	Suspension	10	Enrofloxacin	10	2	20000	11.4286	1.90476	0.761905
		1750				6	2.5	Amprocox	Oral	Powder	100	Amprolium	20	4	80000	45.7143	7.61905	3.04762
		1750				6	2.5					Sulphaquinozalone	15	4	60000	34.2857	5.71429	2.28571
		1750				6	2.5	Tylovet	Oral	Suspension	100	Tylosine	20	2	40000	22.8571	3.80952	1.52381
		1750				6	2.5					Doxycycline	20	2	40000	22.8571	3.80952	1.52381
		1750				6	2.5	Florecol 10 %	Oral	Suspension	10	Florfenicol	50	2	100000	57.1429	9.52381	3.80952
															0		32.381	12.9524
Farm 13	Sokoto	1300	Broilers	Small scale	1.5	6	2.5	Intergendox	Oral	Powder	100	Doxycycline	10	7	70000	53.8462	8.97436	3.58974
		1300				6	2.5					Gentamicin	5	7	35000	26.9231	4.48718	1.79487
		1300				6	2.5	Interseryl	Oral	Powder	100	Erythromycin	3.5	7	24500	18.8462	3.14103	1.25641
		1300				6	2.5					Oxytetracycline	5	7	35000	26.9231	4.48718	1.79487
		1300				6	2.5					Streptomycin	3.5	7	24500	18.8462	3.14103	1.25641
		1300				6	2.5					Colistin	16	7	112000	86.1538	14.359	5.74359
		1300				6	2.5	Floxad 10 %	Oral	Suspension	10	Enrofloxacin	10	5	50000	38.4615	6.41026	2.5641
		1300				6	2.5	Conflox 20 %	Oral	Suspension	20	Enrofloxacin	20	4	80000	61.5385	10.2564	4.10256
															0		55.2564	22.1026
Farm 14	Sokoto	1800	Layers	Small scale	6	24	1.8	Neoceryl Plus			100	Oxytetracycline	50	25	1250000	694.444	28.9352	16.0751
		1800				24	1.8					Neomycine	10	25	250000	138.889	5.78704	3.21502
		1800				24	1.8	Cerylvet	Oral	Powder		Erythromycin	3.5	11	38500	21.3889	0.891204	0.495113
		1800				24	1.8					Oxytetracycline	5	11	55000	30.5556	1.27315	0.707305
		1800				24	1.8					Streptomycin	3.5	11	38500	21.3889	0.891204	0.495113
		1800				24	1.8					Neomycine	0.5	11	5500	3.05556	0.127315	0.0707305
		1800				24	1.8					Colistin	1.6	11	17600	9.77778	0.407407	0.226337
		1800				24	1.8	Amprocox	Oral	Powder	100	Amprolium	20	5	100000	55.5556	2.31481	1.28601
		1800				24	1.8					Sulphaquinozalone	15	5	75000	41.6667	1.73611	0.964506
															0		42.3634	23.5352
Farm 15	Sokoto	18000	Layers	Large scale	6	24	1.8	Kenflox 20 %	Oral	Suspension	200	Enrofloxacin	20	10	200000	11.1111	0.462963	0.257202
															0		0.5	0.3
Farm 16	Zamfara	125000	Layers	Large Scale	6	24	1.8	Doxycol	Oral	Powder	100	Doxycycline	10	200	2000000	16	0.666667	0.37037
		125000				24	1.8					Colistin	9.6	200	1920000	15.36	0.64	0.355556
		125000				24	1.8	Doxy-Gen	Oral	Powder	100	Doxycycline	20	400	8000000	64	2.66667	1.48148
		125000				24	1.8					Gentamicin	20	400	8000000	64	2.66667	1.48148
		125000				24	1.8	Amoxy-col	Oral	Powder	100	Amoxycillin	20	400	8000000	64	2.66667	1.48148
		125000				24	1.8					Colistin	80	400	32000000	256	10.6667	5.92593
		125000				24	1.8	Tylo-Dox Extra	Oral	Powder	100	Tylosine	10	300	3000000	24	1	0.555556
		125000				24	1.8					Doxycycline	20	300	6000000	48	2	1.11111
		125000				24	1.8	Neodox	Oral	Powder	100	Neomycine	20	300	6000000	48	2	1.11111
		125000				24	1.8					Doxycycline	20	300	6000000	48	2	1.11111
		125000				24	1.8	EST mix	Oral	Powder	100	Erythromycin	18	200	3600000	28.8	1.2	0.666667
		125000				24	1.8					Sulphadiazine	15	200	3000000	24	1	0.555556
		125000				24	1.8					Trimethoprim	3	200	600000	4.8	0.2	0.111111
		125000				24	1.8	Kenflox 20 %	Oral	Suspension	20	Enrofloxacin	20	200	4000000	32	1.33333	0.740741
		125000				24	1.8	Gentamicin	Parenteral	Injectable	10	Gentamicin	5	200	1000000	8	0.333333	0.185185
		125000				24	1.8	Oxytetracycline	Parenteral	Injectable	20	Oxytetracycline	20	200	4000000	32	1.33333	0.740741
															0		32.3733	18.5424
Farm 17	Zamfara	75000	Layers	Large Scale	6	24	1.8	Bidox-N	Oral	Powder	100	Neomycine	10	500	5000000	66.6667	2.77778	1.54321
		75000				24	1.8					Doxycycline	10	500	5000000	66.6667	2.77778	1.54321
		75000				24	1.8	Megadox-N	Oral	Powder	100	Neomycine	10	214	2140000	28.5333	1.18889	0.660494
		75000				24	1.8					Doxycycline	10	214	2140000	28.5333	1.18889	0.660494
		75000				24	1.8	Gendox	Oral	Powder	100	Gentamicin	10	250	2500000	33.3333	1.38889	0.771605
		75000				24	1.8					Doxycycline	10	250	2500000	33.3333	1.38889	0.771605
		75000				24	1.8	Neoceryl Plus	Oral	Powder	100	Oxytetracycline	50	195	9750000	130	5.41667	3.00926
		75000				24	1.8					Neomycine	10	195	1950000	26	1.08333	0.601852
		75000				24	1.8	Tylo-Dox Extra	Oral	Powder	100	Tylosine	10	95	950000	12.6667	0.527778	0.29321
		75000				24	1.8					Doxycycline	20	95	1900000	25.3333	1.05556	0.58642
															0		18.7944	10.4414
Farm 18	Zamfara	5000	Broilers	Medium scale	1.5	6	2.5	Megadox-N	Oral	Powder	100	Neomycine	10	20	200000	40	6.66667	2.66667
		5000				6	2.5					Doxycycline	10	20	200000	40	6.66667	2.66667
		5000				6	2.5	Neoceryl Plus	Oral	Powder	100	Oxytetracycline	50	30	1500000	300	50	20
		5000				6	2.5					Neomycine	10	30	300000	60	10	4
		5000				6	2.5	Keproceryl	Oral	Powder	100	Colistin	18	30	540000	108	18	7.2
		5000				6	2.5					Oxytetracycline	5	30	150000	30	5	2
		5000				6	2.5					Erythromycin	3.5	30	105000	21	3.5	1.4
		5000				6	2.5					Streptomycin	3.5	30	105000	21	3.5	1.4
															0		103.333	41.3333
Farm 19	Zamfara	60000	Layers	Large scale	6	24	1.8	Doxy-gen	Oral	Powder	100	Doxycycline	20	200	4000000	66.6667	2.77778	1.54321
		60000				24	1.8					Gentamicin	20	200	4000000	66.6667	2.77778	1.54321
		60000				24	1.8	Megadox-N	Oral	Powder	100	Neomycine	10	100	1000000	16.6667	0.694444	0.385802
		60000				24	1.8					Doxycycline	10	100	1000000	16.6667	0.694444	0.385802
		60000				24	1.8	Kenflox 20 %	Oral	Powder	200	Enrofloxacin	20	6	120000	2	0.0833333	0.0462963
		60000				24	1.8	Conflox 20 %				Enrofloxacin	20	6	120000	2	0.0833333	0.0462963
															0		7.11111	3.95062
Farm 20	Zamfara	82000	Layers	Large scale	6	24	1.8	Doxy-gen	Oral	Powder	100	Doxycycline	20	220	4400000	53.6585	2.23577	1.2421
		82000				24	1.8					Gentamicin	20	220	4400000	53.6585	2.23577	1.2421
		82000				24	1.8	Colidox	Oral	Powder	100	Doxycycline	10	100	1000000	12.1951	0.50813	0.282294
		82000				24	1.8					Colistin	10	100	1000000	12.1951	0.50813	0.282294
		82000				24	1.8	Floxad 10 %	Oral	Suspension	10	Enrofloxacin	10	25	250000	3.04878	0.127033	0.0705736
															0		5.61484	3.11935
Farm 21	Zamfara	130	Broilers	Backyard	1.5	6	2.5	Colidox			100	Doxycycline	20	1	20000	153.846	25.641	10.2564
		130				6	2.5					Colistin	10	1	10000	76.9231	12.8205	5.12821
		130				6	2.5	Sulphamix	Oral	Powder	100	Sulphadimidine	12.5	1	12500	96.1538	16.0256	6.41026
		130				6	2.5					Sulphadiazine	12.5	1	12500	96.1538	16.0256	6.41026
		130				6	2.5					Sulphathiazole	12.5	1	12500	96.1538	16.0256	6.41026
															0		86.5385	34.6154
Farm 22	Zamfara	300	Layers	Semi-commercial	6	24	1.8	Amoxycolinor	Oral	Powder	100	Amoxycillin	20	2	40000	133.333	5.55556	3.08642
		300				24	1.8					Colistin	80	2	160000	533.333	22.2222	12.3457
		300				24	1.8	Doxycol	Oral	Powder	100	Doxycycline	24	3	72000	240	10	5.55556
		300				24	1.8					Colistin	40	3	120000	400	16.6667	9.25926
															0		54.4444	30.2469
Farm 23	Zamfara	1200	Broilers	Small scale	6	24	1.8	Keproceryl	Oral	Powder	100	Colistin	18	45	810000	675	28.125	15.625
		1200				24	1.8					Oxytetracycline	5	45	225000	187.5	7.8125	4.34028
		1200				24	1.8					Erythromycin	3.5	45	157500	131.25	5.46875	3.03819
		1200				24	1.8					Streptomycin	3.5	45	157500	131.25	5.46875	3.03819
		1200				24	1.8	Intergendox	Oral	Powder	100	Doxycycline	10	42	420000	350	14.5833	8.10185
		1200				24	1.8					Gentamicin	5	42	210000	175	7.29167	4.05093
		1200				24	1.8	Florecol 10 %	Oral	Suspension	10	Florfenicol	50	23	1150000	958.333	39.9306	22.1836
		1200				24	1.8	Kenflox 20 %	Oral	Suspension	20	Enrofloxacin	20	15	300000	250	10.4167	5.78704
															0		119.097	66.1651
Farm 24	Zamfara	152	Broilers	Backyard	1.5	6	2.5	Keproceryl	Oral	Powder	100	Colistin	18	1	18000	118.421	19.7368	7.89474
		152				6	2.5					Oxytetracycline	5	1	5000	32.8947	5.48246	2.19298
		152				6	2.5					Erythromycin	3.5	1	3500	23.0263	3.83772	1.53509
		152				6	2.5					Streptomycin	3.5	1	3500	23.0263	3.83772	1.53509
		152				6	2.5	Neoceryl Plus	Oral	Powder	100	Oxytetracycline	50	1	50000	328.947	54.8246	21.9298
		152				6	2.5					Neomycine	10	1	10000	65.7895	10.9649	4.38596
															0		98.6842	39.4737
Farm 25	Zamfara	750	Broilers	Semi-commercial	1.5	6	2.5	Florecol 10 %	Oral	Suspension	10	Florfenicol	50	6	300000	400	66.6667	26.6667
		750				6	2.5	Colidox	Oral	Powder	100	Doxycycline	20	5	100000	133.333	22.2222	8.88889
		750				6	2.5					Colistin	10	5	50000	66.6667	11.1111	4.44444
															0		100	40
Farm 26	Zamfara	5050	Layers	Medium scale	6	24	1.8	Florecol 10 %	Oral	Suspension	10	Florfenicol	50	50	2500000	495.05	20.6271	11.4595
		5050				24	1.8	Kenflox 20 %	Oral	Suspension	200	Enrofloxacin	20	9	180000	35.6436	1.48515	0.825083
															0		22.1122	12.2846
Farm 27	Zamfara	4500	Broilers	Small scale	1.5	6	2.5	Sulphamix	Oral	Powder	100	Sulphadimidine	12.5	35	437500	97.2222	16.2037	6.48148
		4500				6	2.5					Sulphadiazine	12.5	35	437500	97.2222	16.2037	6.48148
		4500				6	2.5					Sulphathiazole	12.5	35	437500	97.2222	16.2037	6.48148
		4500				6	2.5	Kenflox 20 %	Oral	Suspension	200	Enrofloxacin	20	7	140000	31.1111	5.18519	2.07407
		4500				6	2.5	Tylodox	Oral	Powder	100	Tylosine	10	15	150000	33.3333	5.55556	2.22222
		4500				6	2.5					Doxycycline	20	15	300000	66.6667	11.1111	4.44444
															0		70.463	28.1852
Farm 28	Zamfara	500	Layers	Semi-commercial	6	24	1.8	Keproceryl	Oral	Powder	100	Colistin	18	3	54000	108	4.5	2.5
		500				24	1.8					Oxytetracycline	5	3	15000	30	1.25	0.694444
		500				24	1.8					Erythromycin	3.5	3	10500	21	0.875	0.486111
		500				24	1.8					Streptomycin	3.5	3	10500	21	0.875	0.486111
		500				24	1.8	Tylodox	Oral	Powder	100	Tylosine	10	5	50000	100	4.16667	2.31481
		500				24	1.8					Doxycycline	20	5	100000	200	8.33333	4.62963
															0		20	11.1111
Farm 29	Zamfara	120	Broilers	Backyard	1.5	6	2.5	Florecol 10 %	Oral	Suspension	10	Florfenicol	50	1	50000	416.667	69.4444	27.7778
		120				6	2.5	Teracyclin	Oral	Powder	100	Oxytetracycline	50	1	50000	416.667	69.4444	27.7778
															0		138.889	55.5556
Farm 30	Zamfara	300	Broilers	Small scale	1.5	6	2.5	Doxy-gen	Oral	Powder	100	Doxycycline	20	1	20000	66.6667	11.1111	4.44444
		300				6	2.5					Gentamicin	20	1	20000	66.6667	11.1111	4.44444
		300				6	2.5	Doxy-col	Oral	Powder	100	Doxycycline	10	1	10000	33.3333	5.55556	2.22222
		300				6	2.5					Colistin	9.6	1	9600	32	5.33333	2.13333
															0		33.1111	13.2444
Farm 31	Kebbi	500	Broilers	Semi-commercial	1.5	6	2.5	Ciprosol 20 %	Oral	Suspension	20	Ciprofloxacin	10	2	20000	40	6.66667	2.66667
		500				6	2.5	Florecol 10 %	Oral	Suspension	10	Florfenicol	50	1	50000	100	16.6667	6.66667
															0		23.3333	9.33333
Farm 32	Kebbi	70000	Layers	Large scale	6	24	1.8	Tylomax	Oral	Powder	20	Tylosine	20	70	1400000	20	0.833333	0.462963
		70000				24	1.8	Doxy-col	Oral	Powder	100	Doxycycline	10	100	1000000	14.2857	0.595238	0.330688
		70000				24	1.8					Colistin	9.6	100	960000	13.7143	0.571429	0.31746
		70000				24	1.8	Colidox	Oral	Powder	100	Colistin	20	75	1500000	21.4286	0.892857	0.496032
		70000				24	1.8					Doxycycline	10	75	750000	10.7143	0.446429	0.248016
		70000				24	1.8	Neoceryl Plus	Oral	Powder	100	Oxytetracycline	50	70	3500000	50	2.08333	1.15741
		70000				24	1.8					Neomycine	10	70	700000	10	0.416667	0.231481
		70000				24	1.8	Interseryl	Oral	Powder	100	Erythromycin	3.5	120	420000	6	0.25	0.138889
		70000				24	1.8					Oxytetracycline	5	120	600000	8.57143	0.357143	0.198413
		70000				24	1.8					Streptomycin	3.5	120	420000	6	0.25	0.138889
		70000				24	1.8					Colistin	16	120	1920000	27.4286	1.14286	0.634921
															0		7.83929	4.35516
Farm 33	Kebbi	1000	Layers	Semi-commercial	6	24	1.8	Tylomax	Oral		20	Tylosine	20	5	100000	100	4.16667	2.31481
		1000				24	1.8	Florecol 10 %	Oral	Powder	10	Florfenicol	50	10	500000	500	20.8333	11.5741
		1000				24	1.8	Kenflox 20 %	Oral	Suspension	200	Enrofloxacin	20	1	20000	20	0.833333	0.462963
		1000				24	1.8	Neoceryl Plus	Oral	Powder		Oxytetracycline	50	7	350000	350	14.5833	8.10185
		1000				24	1.8					Neomycine	10	7	70000	70	2.91667	1.62037
															0		43.3333	24.0741
Farm 34	Kebbi	7500	Layers	Medium scale	6	24	1.8	Gentadox	Oral	Powder	100	Gentamicin	10	15	150000	20	0.833333	0.462963
		7500				24	1.8					Doxycycline	10	15	150000	20	0.833333	0.462963
		7500				24	1.8	Keproceryl	Oral	Powder	100	Colistin	18	24	432000	57.6	2.4	1.33333
		7500				24	1.8					Oxytetracycline	5	24	120000	16	0.666667	0.37037
		7500				24	1.8					Erythromycin	3.5	24	84000	11.2	0.466667	0.259259
		7500				24	1.8					Streptomycin	3.5	24	84000	11.2	0.466667	0.259259
		7500				24	1.8	Neoceryl Plus	Oral	Powder	100	Oxytetracycline	50	15	750000	100	4.16667	2.31481
		7500				24	1.8					Neomycine	10	15	150000	20	0.833333	0.462963
		7500				24	1.8	Tylomax	Oral	Powder	100	Tylosine	20	10	200000	26.6667	1.11111	0.617284
															0		11.7778	6.54321
Farm 35	Kebbi	1160	layers	Small scale	6	24	1.8	Keproceryl			100	Colistin	18	11	198000	170.69	7.11207	3.95115
		1160				24	1.8					Oxytetracycline	5	11	55000	47.4138	1.97557	1.09754
		1160				24	1.8					Erythromycin	3.5	11	38500	33.1897	1.3829	0.768279
		1160				24	1.8					Streptomycin	3.5	11	38500	33.1897	1.3829	0.768279
		1160				24	1.8	Neoceryl Plus	Oral	Powder	100	Oxytetracycline	50	5	250000	215.517	8.97989	4.98883
		1160				24	1.8					Neomycine	10	5	50000	43.1034	1.79598	0.997765
		1160				24	1.8	Terramycin	Oral	Powder	30	Oxytetracycline	1.6	5	8000	6.89655	0.287356	0.159642
		1160				24	1.8	Gentadox	Oral	Powder	100	Gentamicin	10	3	30000	25.8621	1.07759	0.598659
		1160				24	1.8					Doxycycline	10	3	30000	25.8621	1.07759	0.598659
		1160				24	1.8	Tylomax	Oral	Powder	20	Tylosine	20	3	60000	51.7241	2.15517	1.19732
															0		27.227	15.1261
Farm 36	Kebbi	1200	Broilers	Small scale	1.5	6	2.5	Sulphamix	Oral	Powder	100	Sulphadimidine	12.5	9	112500	93.75	15.625	6.25
		1200				6	2.5					Sulphadiazine	12.5	9	112500	93.75	15.625	6.25
		1200				6	2.5					Sulphathiazole	12.5	9	112500	93.75	15.625	6.25
		1200				6	2.5	Intergendox	Oral	Powder	100	Doxycycline	10	12	120000	100	16.6667	6.66667
		1200				6	2.5					Gentamicin	5	12	60000	50	8.33333	3.33333
		1200				6	2.5	Neoceryl Plus				Oxytetracycline	50	7	350000	291.667	48.6111	19.4444
		1200				6	2.5					Neomycine	10	7	70000	58.3333	9.72222	3.88889
															0		130.208	52.0833
Farm 37	Kebbi	250	Broilers	Semi-commercial	1.5	6	2.5	EST mix	Oral	Powder	100	Erythromycin	18	1	18000	72	12	4.8
		250				6	2.5					Sulphadiazine	15	1	15000	60	10	4
		250				6	2.5					Trimethoprim	3	1	3000	12	2	0.8
		250				6	2.5	Gentadox	Oral	Powder	100	Gentamicin	10	1	10000	40	6.66667	2.66667
		250				6	2.5					Doxycycline	10	1	10000	40	6.66667	2.66667
															0		37.3333	14.9333
Farm 38	Kebbi	350	Broilers	Semi-commercial	1.5	6	2.5	Megadox-N				Neomycine	10	1	10000	28.5714	4.7619	1.90476
		350				6	2.5					Doxycycline	10	1	10000	28.5714	4.7619	1.90476
		350				6	2.5	EST mix	Oral	Powder	100	Erythromycin	18	2	36000	102.857	17.1429	6.85714
		350				6	2.5					Sulphadiazine	15	2	30000	85.7143	14.2857	5.71429
		350				6	2.5					Trimethoprim	3	2	6000	17.1429	2.85714	1.14286
															0		43.8095	17.5238
Farm 39	Kebbi	720	Layers	Semi-commercial	6	24	1.8	Doxy-col	Oral	Powder	100	Doxycycline	10	3	30000	41.6667	1.73611	0.964506
		720				24	1.8					Colistin	9.6	3	28800	40	1.66667	0.925926
		720				24	1.8	Doxy-gen	Oral	Powder	100	Doxycycline	20	5	100000	138.889	5.78704	3.21502
		720				24	1.8					Gentamicin	20	5	100000	138.889	5.78704	3.21502
		720				24	1.8	Tylovet	Oral	Powder	100	Tylosine	20	2	40000	55.5556	2.31481	1.28601
															0		17.2917	9.60648
Farm 40	Kebbi	2500	Broilers	Small scale	1.5	6	2.5	EST mix	Oral	Powder	100	Erythromycin	18	13	234000	93.6	15.6	6.24
		2500				6	2.5					Sulphadiazine	15	13	195000	78	13	5.2
		2500				6	2.5					Trimethoprim	3	13	39000	15.6	2.6	1.04
		2500				6	2.5	Interseryl	Oral	Powder	100	Erythromycin	3.5	15	52500	21	3.5	1.4
		2500				6	2.5					Oxytetracycline	5	15	75000	30	5	2
		2500				6	2.5					Streptomycin	3.5	15	52500	21	3.5	1.4
		2500				6	2.5					Colistin	16	15	240000	96	16	6.4
															0		59.2	23.68
Farm 41	Kebbi	3250	layers	Small scale	6	24	1.8	Gentamicin	Parenteral	Injectable	10	Gentamicin	5	37	185000	56.9231	2.37179	1.31766
		3250				24	1.8	Oxytetracycline	Parenteral	Injectable	20	Oxytetracycline	20	24	480000	147.692	6.15385	3.4188
		3250				24	1.8	EST mix	Oral	Powder	100	Erythromycin	18	25	450000	138.462	5.76923	3.20513
		3250				24	1.8					Sulphadiazine	15	25	375000	115.385	4.80769	2.67094
		3250				24	1.8					Trimethoprim	3	25	75000	23.0769	0.961538	0.534188
		3250				24	1.8	Doxy-col	Oral	Powder	100	Doxycycline	10	11	110000	33.8462	1.41026	0.783476
		3250				24	1.8					Colistin	9.6	11	105600	32.4923	1.35385	0.752137
											Legend						21.4744	12.6823
											AAI	Antimicrobial Active Ingredients
											U/C	Usage/Chicken
											U/C/W	Usage/Chicken/Week

## Sheet: Farm usage summary
Farm ID	New Farm_ID	Location	Farm_Level	Chicken_Type	Number	Period(weeks)	Weight(kg)	Usage	Total usage (mg/kg/week)	Usage_Category	Suceptibility	Farm resistance status
SFarm_12	Farm 01	Sokoto	Semi-commercial	Layers	850	24	1.8	36	20	High	Sensitive	Negative
SFarm_1	Farm 02	Sokoto	Backyard	Broilers	200	6	2.5	40	16	High	Resistance	Positive
SFarm_6	Farm 03	Sokoto	Backyard	Broilers	200	6	2.5	56.3	22.52	High	Resistance	Positive
SFarm_4	Farm 04	Sokoto	Small scale	Layers	2300	24	1.8	21.2	11.7778	High	Sensitive	Negative
SFarm_28	Farm 05	Sokoto	Semi-commercial	Broilers	250	6	2.5	48	19.2	High	Resistance	Positive
SFarm_30	Farm 06	Sokoto	Small scale	Broilers	4000	6	2.5	11.8	4.72	Low	Resistance	Positive
SFarm_32	Farm 07	Sokoto	Small scale	Broilers	1500	6	2.5	75.8	30.32	High	Resistance	Positive
SFarm_42	Farm 08	Sokoto	Small scale	Layers	2900	24	1.8	21.8	12.1111	High	Sensitive	Negative
SFarm_8	Farm 09	Sokoto	Large scale	Layers	27000	24	1.8	8.1	4.5	Low	Sensitive	Negative
SFarm_16	Farm 10	Sokoto	Large scale	Layers	12000	24	1.8	19.9	11.0556	High	Sensitive	Negative
SFarm_21	Farm 11	Sokoto	Large scale	Broilers	23000	6	2.5	71.9	28.76	High	Resistance	Positive
SFarm_48	Farm 12	Sokoto	Small scale	Layers	1750	24	1.8	32.4	18	High	Resistance	Positive
SFarm_53	Farm 13	Sokoto	Small scale	Broilers	1300	6	2.5	55.3	22.12	High	Resistance	Positive
SFarm_41	Farm 14	Sokoto	Small scale	Layers	1800	24	1.8	42.4	23.5556	High	Sensitive	Negative
SFarm_15	Farm 15	Sokoto	Large scale	Layers	18000	24	1.8	0.5	0.277778	Low	Sensitive	Negative
ZFarm_07	Farm 16	Zamfara	Large Scale	Layers	125000	24	1.8	32.4	18	High	Sensitive	Negative
ZFarm_04	Farm 17	Zamfara	Large Scale	Layers	75000	24	1.8	18.8	10.4444	Low	Sensitive	Negative
ZFarm_32	Farm 18	Zamfara	Medium scale	Broilers	5000	6	2.5	103.3	41.32	High	Resistance	Positive
ZFarm_13	Farm 19	Zamfara	Large scale	Layers	60000	24	1.8	7.1	3.94444	Low	Sensitive	Negative
ZFarm_10	Farm 20	Zamfara	Large scale	Layers	82000	24	1.8	5.6	3.11111	Low	Sensitive	Negative
ZFarm_12	Farm 21	Zamfara	Backyard	Broilers	130	6	2.5	86.5	34.6	High	Sensitive	Negative
ZFarm_37	Farm 22	Zamfara	Semi-commercial	Layers	300	24	1.8	54.4	30.2222	High	Resistance	Positive
ZFarm_36	Farm 23	Zamfara	Small scale	Broilers	1200	6	2.5	119.1	47.64	High	Resistance	Positive
ZFarm_24	Farm 24	Zamfara	Backyard	Broilers	152	6	2.5	98.7	39.48	High	Sensitive	Negative
ZFarm_53	Farm 25	Zamfara	Semi-commercial	Broilers	750	6	2.5	100	40	High	Resistance	Positive
ZFarm_6	Farm 26	Zamfara	Medium scale	Layers	5050	24	1.8	22.1	12.2778	High	Resistance	Positive
ZFarm_34	Farm 27	Zamfara	Small scale	Broilers	4500	6	2.5	70.5	28.2	High	Resistance	Positive
ZFarm_44	Farm 28	Zamfara	Semi-commercial	Layers	500	24	1.8	20	11.1111	High	Resistance	Positive
ZFarm_48	Farm 29	Zamfara	Backyard	Broilers	120	6	2.5	138.9	55.56	High	Sensitive	Negative
ZFarm_19	Farm 30	Zamfara	Small scale	Broilers	300	6	2.5	33.1	13.24	High	Resistance	Positive
KFarm_2	Farm 31	Kebbi	Semi-commercial	Broilers	500	6	2.5	23.3	9.32	Low	Sensitive	Negative
KFarm_21	Farm 32	Kebbi	Large scale	Layers	70000	24	1.8	7.8	4.33333	Low	Sensitive	Negative
KFarm_26	Farm 33	Kebbi	Semi-commercial	Layers	1000	24	1.8	43.3	24.0556	High	Resistance	Positive
KFarm_36	Farm 34	Kebbi	Medium scale	Layers	7500	24	1.8	11.8	6.55556	Low	Sensitive	Negative
KFarm_13	Farm 35	Kebbi	Small scale	layers	1160	24	1.8	27.2	15.1111	High	Sensitive	Negative
KFarm_28	Farm 36	Kebbi	Small scale	Broilers	1200	6	2.5	130.2	52.08	High	Resistance	Positive
KFarm_11	Farm 37	Kebbi	Semi-commercial	Broilers	250	6	2.5	37.3	14.92	High	Resistance	Positive
KFarm_15	Farm 38	Kebbi	Semi-commercial	Broilers	350	6	2.5	43.8	17.52	High	Resistance	Positive
KFarm_6	Farm 39	Kebbi	Semi-commercial	Layers	720	24	1.8	17.3	9.61111	Low	Sensitive	Negative
KFarm_27	Farm 40	Kebbi	Small scale	Broilers	2500	6	2.5	59.2	23.68	High	Resistance	Positive
KFarm_14	Farm 41	Kebbi	Small scale	layers	3250	24	1.8	21.5	11.9444	High	Sensitive	Negative
